# Supplementary material for: Variation of insulin‐related peptides accompanying the differentiation of Aphis gossypii biotypes and their expression profiles
Source: Ecol Evol. 2023 Jul 15;13(7):e10306. doi: 10.1002/ece3.10306 (PMC10349280; doi:10.1002/ece3.10306)
Supplement: Supplementary file 1 — Table S1 [file ECE3-13-e10306-s001.xlsx]

## Sheet: Table S1
Table S1 informations of fifty SRA files which downloaded from the NCBI public database
Names	Accession codes	Tissues	Breed plants	Contries	Biotypes
Wing_1	SRR8352174	whole body of winged female( the offsprings were given birth up)	cotton plant	China	Hap4
Wing_2	SRR8352175	whole body of winged female( the offsprings were given birth up)	cotton plant	China	Hap4
Wing_3	SRR8352176	whole body of winged female( the offsprings were given birth up)	cotton plant	China	Hap4
Wing_4	SRR8352177	whole body of winged female( the offsprings were given birth up)	cotton plant	China	Hap4
Wingless_1	SRR8352178	whole body of wingless female( the offsprings were given birth up)	cotton plant	China	Hap4
Wingless_2	SRR8352179	whole body of wingless female( the offsprings were given birth up)	cotton plant	China	Hap4
Wingless_3	SRR8352180	whole body of wingless female( the offsprings were given birth up)	cotton plant	China	Hap4
Wingless_4	SRR8352181	whole body of wingless female( the offsprings were given birth up)	cotton plant	China	Hap4
gynopara_3	SRR9116300	whole body of gynopara ( the offsprings were given birth up)	cotton plant	China	Hap4
gynopara_1	SRR9116301	whole body of gynopara ( the offsprings were given birth up)	cotton plant	China	Hap4
gynopara_2	SRR9116302	whole body of gynopara ( the offsprings were given birth up)	cotton plant	China	Hap4
gynopara_4	SRR9116307	whole body of gynopara ( the offsprings were given birth up)	cotton plant	China	Hap4
male_1	SRR9116304	males were collected 1 day after their last molting	cotton plant	China	Hap4
male_2	SRR9116305	males were collected 1 day after their last molting	cotton plant	China	Hap4
male_3	SRR9116310	males were collected 1 day after their last molting	cotton plant	China	Hap4
male_4	SRR9116311	males were collected 1 day after their last molting	cotton plant	China	Hap4
male1_2	SRR10902175	whole body of 1st instar nymph male	cotton plant	China	Hap4
male1_1	SRR10902174	whole body of 1st instar nymph male	cotton plant	China	Hap4
male1_3	SRR10902168	whole body of 1st instar nymph male	cotton plant	China	Hap4
male2_3	SRR10902167	whole body of 2nd instar nymph male	cotton plant	China	Hap4
male2_2	SRR10902166	whole body of 2nd instar nymph male	cotton plant	China	Hap4
male2_1	SRR10902165	whole body of 2nd instar nymph male	cotton plant	China	Hap4
male3_3	SRR10902164	whole body of 3rd instar nymph male	cotton plant	China	Hap4
male3_2	SRR10902163	whole body of 3rd instar nymph male	cotton plant	China	Hap4
male3_1	SRR10902162	whole body of 3rd instar nymph male	cotton plant	China	Hap4
male4_1	SRR10902161	whole body of 4th instar nymph male	cotton plant	China	Hap4
male4_3	SRR10902173	whole body of 4th instar nymph male	cotton plant	China	Hap4
male4_2	SRR10902172	whole body of 4th instar nymph male	cotton plant	China	Hap4
male5_3	SRR10902171	whole body of adult male	cotton plant	China	Hap4
male5_2	SRR10902170	whole body of adult male	cotton plant	China	Hap4
male5_1	SRR10902169	whole body of adult male	cotton plant	China	Hap4
sexual female	SRR1257340	whole body of sexual female	cotton plant	China	Hap1
MS_N1	DRR083619	whole body of wingless, viviparous females	cucumber seedlings	Japan	Hap3
MS_N2	DRR083620	whole body of wingless, viviparous females	cucumber seedlings	Japan	Hap3
MS_N3	DRR083621	whole body of wingless, viviparous females	cucumber seedlings	Japan	Hap3
MS_T1	DRR083622	whole body of wingless, viviparous females	cucumber seedlings	Japan	Hap3
MS_T2	DRR083623	whole body of wingless, viviparous females	cucumber seedlings	Japan	Hap3
MS_T3	DRR083624	whole body of wingless, viviparous females	cucumber seedlings	Japan	Hap3
KR_N1	DRR083625	whole body of wingless, viviparous females	cucumber seedlings	Japan	Hap3
KR_N2	DRR083626	whole body of wingless, viviparous females	cucumber seedlings	Japan	Hap3
KR_N3	DRR083627	whole body of wingless, viviparous females	cucumber seedlings	Japan	Hap3
KR_T1	DRR083628	whole body of wingless, viviparous females	cucumber seedlings	Japan	Hap3
KR_T2	DRR083629	whole body of wingless, viviparous females	cucumber seedlings	Japan	Hap3
KR_T3	DRR083630	whole body of wingless, viviparous females	cucumber seedlings	Japan	Hap3
NS_N1	DRR083631	whole body of wingless, viviparous females	cucumber seedlings	Japan	Hap3
NS_N2	DRR083632	whole body of wingless, viviparous females	cucumber seedlings	Japan	Hap3
NS_N3	DRR083633	whole body of wingless, viviparous females	cucumber seedlings	Japan	Hap3
NS_T1	DRR083634	whole body of wingless, viviparous females	cucumber seedlings	Japan	Hap3
NS_T2	DRR083635	whole body of wingless, viviparous females	cucumber seedlings	Japan	Hap3
NS_T3	DRR083636	whole body of wingless, viviparous females	cucumber seedlings	Japan	Hap3
